# Supplementary material for: Public Recognition of Emergencies and Appropriate Ambulance Use in Riyadh: A Cross-Sectional Survey
Source: Healthcare (Basel). 2025 Nov 4;13(21):2801. doi: 10.3390/healthcare13212801 (PMC12607742; doi:10.3390/healthcare13212801)
Supplement: Supplementary file 1 [file healthcare-13-02801-s001.zip]

Archive with 1 entries (1 files):
- healthcare-3898081-supplementary.pdf
